# Supplementary material for: Network pharmacology modeling identifies synergistic Aurora B and ZAK interaction in triple-negative breast cancer
Source: NPJ Syst Biol Appl. 2019 Jul 8;5:20. doi: 10.1038/s41540-019-0098-z (PMC6614366; doi:10.1038/s41540-019-0098-z)
Supplement: Supplementary file 4 — Supplementary Data 2 [file 41540_2019_98_MOESM4_ESM.xlsx]

## Sheet: Description
Supplementary Data 2. TIMMA-predicted synergy scores and observed Bliss synergy scores for 50 drug combinations.

## Sheet: Data
Drug combination	Predicted synergy score	Bliss synergy score	Delta synergy scores	Group	How many replicates?
Afatinib Dasatinib	0.569188	1.46676	2.10924	High	1
Afatinib Doramapimod	0.215938	0.874418	2.68681	Low	1
Afatinib Foretinib	0.215938	2.11066	2.68789	Low	1
Afatinib Vemurafenib	0.25207	-1.82258	-0.457579	Low	1
Alvocidib AZD1152-HQPA	0.217983	0.0545252	0.0901021	Low	1
Alvocidib Crizotinib	0.217983	-2.22038	-2.72289	Low	1
Alvocidib Dasatinib	0.332174	2.97403	2.28261	Low	2
Alvocidib Doramapimod	0.299187	2.25621	2.2539	Low	2
Alvocidib Foretinib	0.299187	2.73651	1.959	Low	2
Axitinib Dasatinib	0.616937	6.39777	7.63348	High	1
AZD1152-HQPA Motesanib	0.231718	3.41203	5.4282	Low	1
AZD1152-HQPA Nilotinib	0.231718	4.40176	6.34533	Low	1
AZD1152-HQPA RAF265	0.231718	-3.02075	-2.76223	Low	1
AZD1152-HQPA Sorafenib	0.22556	-3.15195	-2.72365	Low	1
AZD1152-HQPA Vemurafenib	0.231718	-0.400118	0.124444	Low	1
Canertinib Dasatinib	0.569188	4.45538	5.50665	High	1
Canertinib Doramapimod	0.215938	0.804849	2.79202	Low	1
Canertinib Foretinib	0.215938	1.0479	2.27955	Low	1
Canertinib Vemurafenib	0.25207	0.737434	2.16844	Low	1
Crizotinib Dasatinib	0.616937	4.54319	5.11933	High	1
Dasatinib Doramapimod	0.723463	4.81468	5.95767	High	1
Dasatinib Foretinib	0.723463	7.78165	8.92933	High	1
Dasatinib Lapatinib	0.569188	1.9364	2.05735	High	1
Dasatinib Motesanib	0.496106	4.71705	5.96514	High	1
Dasatinib Nilotinib	0.496106	7.51221	9.38843	High	1
Dasatinib RAF265	0.496106	7.67546	9.22616	High	1
Dasatinib SNS-032	0.279292	2.09102	2.06862	Low	2
Dasatinib Sorafenib	0.387699	8.19682	8.02058	High	2
Dasatinib Vemurafenib	0.496106	4.80054	6.0199	High	1
Doramapimod Lapatinib	0.215938	0.958749	1.2447	Low	1
Doramapimod SNS-032	0.317461	-1.29466	-1.52814	Low	1
Doramapimod Sorafenib	0.295369	1.296	1.89328	Low	3
Foretinib Lapatinib	0.215938	-0.684612	-0.585229	Low	1
Foretinib SNS-032	0.317461	3.63025	3.7403	Low	2
Foretinib Sorafenib	0.295369	3.68873	4.35645	Low	2
Midostaurin Motesanib	0.231718	-5.93317	-4.82348	Low	1
Midostaurin Nilotinib	0.231718	4.47517	6.30651	Low	1
Midostaurin RAF265	0.231718	-3.26693	-3.30644	Low	1
Midostaurin Sorafenib	0.22556	4.45875	4.94393	Low	1
Midostaurin Vemurafenib	0.231718	-4.01217	-3.2577	Low	1
Motesanib SNS-032	0.369212	3.92467	3.04778	High	2
Motesanib Sorafenib	0.369212	-2.4189	0.462299	High	2
Nilotinib SNS-032	0.369212	2.73084	1.17234	High	2
Nilotinib Sorafenib	0.369212	1.79304	3.21012	High	2
RAF265 SNS-032	0.369212	1.05769	1.75005	High	2
RAF265 Sorafenib	0.369212	-1.26319	-1.81888	High	2
SNS-032 Sorafenib	0.369212	5.09985	5.90842	High	2
SNS-032 Vemurafenib	0.369212	3.10993	1.89523	High	2
Sorafenib Sorafenib	0.369212	0.669981	4.10597	High	3
Sorafenib Vemurafenib	0.369212	0.318298	2.00677	High	2
