# Supplementary material for: Network pharmacology modeling identifies synergistic Aurora B and ZAK interaction in triple-negative breast cancer
Source: NPJ Syst Biol Appl. 2019 Jul 8;5:20. doi: 10.1038/s41540-019-0098-z (PMC6614366; doi:10.1038/s41540-019-0098-z)
Supplement: Supplementary file 5 — Supplementary Data 3 [file 41540_2019_98_MOESM5_ESM.xlsx]

## Sheet: Description
Supplementary Data 3. Predicted synergy scores and multiplicative siRNA synergy scores for 69 drug combinations.

## Sheet: Data
Drug combination	Predicted synergy score	siRNA synergy score	Group
Dasatinib Doramapimod	0.723463	41.5881	High
Dasatinib Foretinib	0.723463	41.5881	High
Afatinib Dasatinib	0.569188	38.607	High
Canertinib Dasatinib	0.569188	38.607	High
Dasatinib Lapatinib	0.569188	38.607	High
Dasatinib Motesanib	0.496106	39.6222	High
Dasatinib Nilotinib	0.496106	39.6222	High
Dasatinib RAF265	0.496106	39.6222	High
Dasatinib Vemurafenib	0.496106	39.6222	High
Dasatinib Sorafenib	0.387699	39.0218	High
Motesanib SNS-032	0.369212	37.6831	High
Motesanib Sorafenib	0.369212	37.6831	High
Nilotinib SNS-032	0.369212	37.6831	High
Nilotinib Sorafenib	0.369212	37.6831	High
RAF265 SNS-032	0.369212	37.6831	High
RAF265 Sorafenib	0.369212	37.6831	High
SNS-032 Sorafenib	0.369212	37.6831	High
SNS-032 Vemurafenib	0.369212	37.6831	High
Sorafenib Sorafenib	0.369212	37.6831	High
Sorafenib Vemurafenib	0.369212	37.6831	High
Alvocidib Dasatinib	0.332174	37.8973	High
Doramapimod SNS-032	0.317461	42.5474	Low
Foretinib SNS-032	0.317461	42.5474	Low
Alvocidib Doramapimod	0.299187	39.7555	Low
Alvocidib Foretinib	0.299187	39.7555	Low
Doramapimod Sorafenib	0.295369	30.7035	Low
Foretinib Sorafenib	0.295369	30.7035	Low
Dasatinib SNS-032	0.279292	38.4214	Low
Doramapimod Motesanib	0.273277	18.8595	Low
Doramapimod Nilotinib	0.273277	18.8595	Low
Doramapimod RAF265	0.273277	18.8595	Low
Doramapimod Vemurafenib	0.273277	18.8595	Low
Foretinib Motesanib	0.273277	18.8595	Low
Foretinib Nilotinib	0.273277	18.8595	Low
Foretinib RAF265	0.273277	18.8595	Low
Foretinib Vemurafenib	0.273277	18.8595	Low
Alvocidib SNS-032	0.271507	40.1045	Low
Alvocidib Sorafenib	0.255251	31.6742	Low
Afatinib Motesanib	0.25207	29.101	Low
Afatinib Nilotinib	0.25207	29.101	Low
Afatinib RAF265	0.25207	29.101	Low
Afatinib Vemurafenib	0.25207	29.101	Low
Canertinib Motesanib	0.25207	29.101	Low
Canertinib Nilotinib	0.25207	29.101	Low
Canertinib RAF265	0.25207	29.101	Low
Canertinib Vemurafenib	0.25207	29.101	Low
Lapatinib Motesanib	0.25207	29.101	Low
Lapatinib Nilotinib	0.25207	29.101	Low
Lapatinib RAF265	0.25207	29.101	Low
Lapatinib Vemurafenib	0.25207	29.101	Low
Afatinib Alvocidib	0.251962	31.8985	Low
Alvocidib Canertinib	0.251962	31.8985	Low
Alvocidib Lapatinib	0.251962	31.8985	Low
Afatinib Sorafenib	0.251532	30.8107	Low
Canertinib Sorafenib	0.251532	30.8107	Low
Lapatinib Sorafenib	0.251532	30.8107	Low
Afatinib SNS-032	0.250994	32.5205	Low
Canertinib SNS-032	0.250994	32.5205	Low
Lapatinib SNS-032	0.250994	32.5205	Low
Alvocidib Motesanib	0.238995	23.2438	Low
Alvocidib Nilotinib	0.238995	23.2438	Low
Alvocidib RAF265	0.238995	23.2438	Low
Alvocidib Vemurafenib	0.238995	23.2438	Low
Afatinib Doramapimod	0.215938	36.5774	Low
Afatinib Foretinib	0.215938	36.5774	Low
Canertinib Doramapimod	0.215938	36.5774	Low
Canertinib Foretinib	0.215938	36.5774	Low
Doramapimod Lapatinib	0.215938	36.5774	Low
Foretinib Lapatinib	0.215938	36.5774	Low
