# Supplementary material for: Network pharmacology modeling identifies synergistic Aurora B and ZAK interaction in triple-negative breast cancer
Source: NPJ Syst Biol Appl. 2019 Jul 8;5:20. doi: 10.1038/s41540-019-0098-z (PMC6614366; doi:10.1038/s41540-019-0098-z)
Supplement: Supplementary file 6 — Supplementary Data 4 [file 41540_2019_98_MOESM6_ESM.xlsx]

## Sheet: Description
Supplementary Data 4. Growth inhibition of double or single siRNA knock-downs for the genes that are involved in 110 target pairs.

## Sheet: Data
siRNA	% Inhibition	Group
BMX CAMKK1	51.5911	Dasatinib
BMX CDC2L6	18.9412	Dasatinib
BMX CDKL2	44.372	Dasatinib
BMX DYRK1A	27.7486	Dasatinib
BMX DYRK1B	40.8414	Dasatinib
BMX ERBB4	38.9859	Dasatinib
BMX MAK	59.4144	Dasatinib
BMX TEK	54.2086	Dasatinib
BMX TNNI3K	50.0046	Dasatinib
BMX TYK2	38.1031	Dasatinib
BMX VRK2	55.1501	Dasatinib
BMX ZAK	29.9426	Dasatinib
CAMKK1 CSK	23.1978	Dasatinib
CAMKK1 EPHA5	79.337	Dasatinib
CAMKK1 EPHB1	25.7317	Dasatinib
CAMKK1 EPHB4	80.4861	Dasatinib
CAMKK1 TXK	55.7022	Dasatinib
CDC2L6 CSK	23.7962	Dasatinib
CDC2L6 EPHA5	50.5457	Dasatinib
CDC2L6 EPHB1	19.158	Dasatinib
CDC2L6 EPHB4	62.9318	Dasatinib
CDC2L6 TXK	51.6341	Dasatinib
CDKL2 CSK	44.9077	Dasatinib
CDKL2 EPHA5	71.8585	Dasatinib
CDKL2 EPHB1	44.7366	Dasatinib
CDKL2 EPHB4	82.0246	Dasatinib
CDKL2 TXK	60.8646	Dasatinib
CSK DYRK1A	27.6429	Dasatinib
CSK DYRK1B	46.2297	Dasatinib
CSK ERBB4	40.2343	Dasatinib
CSK MAK	61.0439	Dasatinib
CSK TEK	30.916	Dasatinib
CSK TNNI3K	37.581	Dasatinib
CSK TYK2	28.1832	Dasatinib
CSK VRK2	33.8616	Dasatinib
CSK ZAK	14.4417	Dasatinib
DYRK1A EPHA5	54.7392	Dasatinib
DYRK1A EPHB1	25.2185	Dasatinib
DYRK1A EPHB4	50.8509	Dasatinib
DYRK1A TXK	35.8176	Dasatinib
DYRK1B EPHA5	86.7944	Dasatinib
DYRK1B EPHB1	56.4753	Dasatinib
DYRK1B EPHB4	84.6389	Dasatinib
DYRK1B TXK	72.9368	Dasatinib
EPHA5 ERBB4	71.0941	Dasatinib
EPHA5 MAK	77.4655	Dasatinib
EPHA5 TEK	82.0786	Dasatinib
EPHA5 TNNI3K	85.3256	Dasatinib
EPHA5 TYK2	78.0617	Dasatinib
EPHA5 VRK2	81.9848	Dasatinib
EPHA5 ZAK	70.3169	Dasatinib
EPHB1 ERBB4	35.6666	Dasatinib
EPHB1 MAK	56.0129	Dasatinib
EPHB1 TEK	53.1108	Dasatinib
EPHB1 TNNI3K	42.7563	Dasatinib
EPHB1 TYK2	21.7825	Dasatinib
EPHB1 VRK2	37.1127	Dasatinib
EPHB1 ZAK	17.3996	Dasatinib
EPHB4 ERBB4	81.4088	Dasatinib
EPHB4 MAK	76.0191	Dasatinib
EPHB4 TEK	83.4797	Dasatinib
EPHB4 TNNI3K	77.4536	Dasatinib
EPHB4 TYK2	75.1129	Dasatinib
EPHB4 VRK2	84.8023	Dasatinib
EPHB4 ZAK	79.4395	Dasatinib
ERBB4 TXK	61.5425	Dasatinib
MAK TXK	80.0675	Dasatinib
TEK TXK	76.6033	Dasatinib
TNNI3K TXK	64.0347	Dasatinib
TXK TYK2	42.8725	Dasatinib
TXK VRK2	55.0453	Dasatinib
TXK ZAK	43.281	Dasatinib
CAMKK1 CDKL2	52.4351	Non-dasatinib
CAMKK1 ERBB4	37.9301	Non-dasatinib
CAMKK1 TEK	46.7233	Non-dasatinib
CAMKK1 ZAK	17.4467	Non-dasatinib
CDC2L6 CDKL2	37.8053	Non-dasatinib
CDC2L6 ERBB4	29.5368	Non-dasatinib
CDC2L6 TEK	41.8629	Non-dasatinib
CDC2L6 ZAK	11.6751	Non-dasatinib
CDKL2 DYRK1A	39.6031	Non-dasatinib
CDKL2 DYRK1B	59.0576	Non-dasatinib
CDKL2 ERBB4	47.2856	Non-dasatinib
CDKL2 MAK	69.4808	Non-dasatinib
CDKL2 TEK	62.4085	Non-dasatinib
CDKL2 TNNI3K	59.6912	Non-dasatinib
CDKL2 TYK2	54.742	Non-dasatinib
CDKL2 VRK2	59.2891	Non-dasatinib
CDKL2 ZAK	40.2764	Non-dasatinib
DYRK1A ERBB4	33.5633	Non-dasatinib
DYRK1A TEK	31.7674	Non-dasatinib
DYRK1A ZAK	22.0817	Non-dasatinib
DYRK1B ERBB4	57.3751	Non-dasatinib
DYRK1B TEK	78.7039	Non-dasatinib
DYRK1B ZAK	47.356	Non-dasatinib
ERBB4 MAK	65.5681	Non-dasatinib
ERBB4 TEK	52.92	Non-dasatinib
ERBB4 TNNI3K	56.0234	Non-dasatinib
ERBB4 TYK2	27.5693	Non-dasatinib
ERBB4 VRK2	39.1786	Non-dasatinib
ERBB4 ZAK	31.2349	Non-dasatinib
MAK TEK	76.5808	Non-dasatinib
MAK ZAK	45.8225	Non-dasatinib
TEK TNNI3K	83.5085	Non-dasatinib
TEK TYK2	30.6049	Non-dasatinib
TEK VRK2	51.4483	Non-dasatinib
TEK ZAK	21.7298	Non-dasatinib
TNNI3K ZAK	35.8368	Non-dasatinib
TYK2 ZAK	2.61155	Non-dasatinib
VRK2 ZAK	19.2006	Non-dasatinib
BMX	31.4253	NA
CAMKK1	26.0886	NA
CDC2L6	16.1213	NA
CDKL2	42.3601	NA
CSK	28.6563	NA
DYRK1A	27.2438	NA
DYRK1B	48.9821	NA
EPHA5	72.6589	NA
EPHB1	21.5644	NA
EPHB4	77.3848	NA
ERBB4	34.856	NA
MAK	63.8909	NA
TEK	46.8861	NA
TNNI3K	49.9941	NA
TXK	47.4302	NA
TYK2	2.61155	NA
VRK2	27.7385	NA
ZAK	6.12202	NA
