# Supplementary material for: Network pharmacology modeling identifies synergistic Aurora B and ZAK interaction in triple-negative breast cancer
Source: NPJ Syst Biol Appl. 2019 Jul 8;5:20. doi: 10.1038/s41540-019-0098-z (PMC6614366; doi:10.1038/s41540-019-0098-z)
Supplement: Supplementary file 7 — Supplementary Data 5 [file 41540_2019_98_MOESM7_ESM.xlsx]

## Sheet: Description
Supplementary Data 5. Drug target profiles for midostaurin, nilotinib and motesanib and their gene expression profiles in MDA-MB-231.

## Sheet: Data
Gene	Alias	Drug	Kd (nM)	Rank	Min Kd (nM)	Min Kd Target	Fold of minimal Kd	Exp (CCLE)
SRPK1		Midostaurin	42	15	9.3	TBK1 PKN2	4.51613	9.62
ARK5	NUAK1	Midostaurin	41	14	9.3	TBK1 PKN2	4.4086	9.41975
PKN2		Midostaurin	15	5	9.3	TBK1 PKN2	1.6129	9.08867
PRP4	PRPF4	Midostaurin	55	17	9.3	TBK1 PKN2	5.91398	9.00369
GCN2	EIF2AK4	Midostaurin	39	12	9.3	TBK1 PKN2	4.19355	8.91371
AURKB		Midostaurin	62	18	9.3	TBK1 PKN2	6.66667	8.67319
PLK4		Midostaurin	66	20	9.3	TBK1 PKN2	7.09677	8.66141
TBK1		Midostaurin	9.3	1	9.3	TBK1 PKN2	1	8.40942
MARK3		Midostaurin	21	10	9.3	TBK1 PKN2	2.25806	8.38402
MLK3	MAP3K11	Midostaurin	17	8	9.3	TBK1 PKN2	1.82796	8.07
RIOK2		Midostaurin	97	26	9.3	TBK1 PKN2	10.4301	8.03023
PKN1		Midostaurin	9.3	1	9.3	TBK1 PKN2	1	7.96423
CAMK2D		Midostaurin	36	11	9.3	TBK1 PKN2	3.87097	7.54449
QSK		Midostaurin	98	27	9.3	TBK1 PKN2	10.5376	7.05178
MST1		Midostaurin	40	13	9.3	TBK1 PKN2	4.30108	6.39609
TNK1		Midostaurin	83	24	9.3	TBK1 PKN2	8.92473	6.25256
SNARK	NUAK2	Midostaurin	63	19	9.3	TBK1 PKN2	6.77419	6.2171
CAMKK2		Midostaurin	73	21	9.3	TBK1 PKN2	7.84946	5.62914
MLK1		Midostaurin	15	5	9.3	TBK1 PKN2	1.6129	5.45109
JAK2		Midostaurin	94	25	9.3	TBK1 PKN2	10.1075	5.42684
PRKG2		Midostaurin	74	22	9.3	TBK1 PKN2	7.95699	5.08034
AAK1		Midostaurin	48	16	9.3	TBK1 PKN2	5.16129	4.89541
FLT3		Midostaurin	11	3	9.3	TBK1 PKN2	1.1828	4.73404
CAMK2A		Midostaurin	20	9	9.3	TBK1 PKN2	2.15054	4.67464
SRPK3		Midostaurin	80	23	9.3	TBK1 PKN2	8.60215	4.47571
CSF1R		Motesanib	5.6	2	3.7	KIT	1.51351	6.0359
FLT3		Motesanib	71	10	3.7	KIT	19.1892	4.73404
KIT		Motesanib	3.7	1	3.7	KIT	1	4.52648
PDGFRB		Motesanib	9.1	4	3.7	KIT	2.45946	4.39659
VEGFR2		Motesanib	26	9	3.7	KIT	7.02703	4.61692
ZAK		Motesanib	8	3	3.7	KIT	2.16216	8.99284
ABL1		Nilotinib	13	3	1.1	DDR1	11.8182	9.79
ABL2		Nilotinib	26	4	1.1	DDR1	23.6364	8.06998
CSF1R		Nilotinib	45	9	1.1	DDR1	40.9091	6.0359
DDR1		Nilotinib	1.1	1	1.1	DDR1	1	8.60192
DDR2		Nilotinib	33	6	1.1	DDR1	30	4.57816
EPHA8		Nilotinib	37	8	1.1	DDR1	33.6364	4.57816
KIT		Nilotinib	29	5	1.1	DDR1	26.3636	4.52648
p38-beta		Nilotinib	36	7	1.1	DDR1	32.7273	5.04331
ZAK		Nilotinib	11	2	1.1	DDR1	10	8.99284
