# Supplementary material for: Network pharmacology modeling identifies synergistic Aurora B and ZAK interaction in triple-negative breast cancer
Source: NPJ Syst Biol Appl. 2019 Jul 8;5:20. doi: 10.1038/s41540-019-0098-z (PMC6614366; doi:10.1038/s41540-019-0098-z)
Supplement: Supplementary file 8 — Supplementary Data 6 [file 41540_2019_98_MOESM8_ESM.xlsx]

## Sheet: Description
Supplementary Data 6. siRNA sequences for the selected 18 target genes.

## Sheet: Data
Entrez Gene Id	NCBI gene symbol	Gene Description	mRNA Accessions	siRNA Target Sequence	Product Id
9891	NUAK1	NUAK family, SNF1-like kinase, 1	NM_014840	TAGGGATTTACTGGCATGGTA	SI02224572
9891	NUAK1	NUAK family, SNF1-like kinase, 1	NM_014840	CGGCAGGACTCTTATCTTAAA	SI00108388
9891	NUAK1	NUAK family, SNF1-like kinase, 1	NM_014840	TTCGATGGTTTCGATCACAAA	SI00108395
5585	PKN1	protein kinase N1	NM_002741 NM_213560	CAGGACAGTAAGACCAAGATT	SI00605955
5585	PKN1	protein kinase N1	NM_002741 NM_213560	CCGCAAGGAGCTGAAGCTGAA	SI00605962
5585	PKN1	protein kinase N1	NM_002741 NM_213560	CCGGAGCAGCCTCAAAGCAGA	SI00042350
5586	PKN2	protein kinase N2	NM_006256 XM_005271031 XM_005271032	AAAGTATGATATCTACGCAAA	SI02224089
5586	PKN2	protein kinase N2	NM_006256 XM_005271031 XM_005271032	CACGTCAAAGTATGATATCTA	SI02224096
5586	PKN2	protein kinase N2	NM_006256 XM_005271031 XM_005271032 XM_005271033	CAGGCCTAGAATATAGTGGTA	SI00086499
780	DDR1	discoidin domain receptor tyrosine kinase 1	NM_001202521 NM_001202522 NM_001202523 NM_001954 NM_013993 NM_013994 XM_005249385 XM_005249386 XM_005249387 XM_005249389 XM_005272873 XM_005272874 XM_005272875 XM_005272877 XM_005275027 XM_005275028 XM_005275030 XM_005275031 XM_005275162 XM_005275163 XM_005275164 XM_005275166 XM_005275457 XM_005275458 XM_005275459 XM_005275461	ACGGTGTGAATCACACATCCA	SI00605437
780	DDR1	discoidin domain receptor tyrosine kinase 1	NM_001202521 NM_001202522 NM_001202523 NM_001954 NM_013993 NM_013994 XM_005249385 XM_005249386 XM_005249387 XM_005249389 XM_005272873 XM_005272874 XM_005272875 XM_005272877 XM_005275027 XM_005275028 XM_005275030 XM_005275031 XM_005275162 XM_005275163 XM_005275164 XM_005275166 XM_005275457 XM_005275458 XM_005275459 XM_005275461	CAGGAATGATTTCCTGAAAGA	SI00605444
780	DDR1	discoidin domain receptor tyrosine kinase 1	NM_001202521 NM_001202522 NM_001202523 NM_001954 NM_013993 NM_013994 XM_005249385 XM_005249386 XM_005249387 XM_005249389 XM_005272873 XM_005272874 XM_005272875 XM_005272877 XM_005275027 XM_005275028 XM_005275030 XM_005275031 XM_005275162 XM_005275163 XM_005275164 XM_005275166 XM_005275457 XM_005275458 XM_005275459 XM_005275461	CACTAGGCAGGTAATAATAAA	SI00030499
10733	PLK4	polo-like kinase 4	NM_001190799 NM_001190801 NM_014264 XM_005262701	CAGACATATAAGTTTAATAAA	SI02660371
10733	PLK4	polo-like kinase 4	NM_001190799 NM_001190801 NM_014264 XM_005262701	AAGGACTTGGTCTTACAACTA	SI02758917
10733	PLK4	polo-like kinase 4	NM_001190799 NM_001190801 NM_014264 XM_005262701	CTGGTAGTACTAGTTCACCTA	SI00104188
440275	EIF2AK4	eukaryotic translation initiation factor 2 alpha kinase 4	NM_001013703 XM_005254392 XM_005254393	CAAGGTTAAGTCTTTCGAGAA	SI03054807
440275	EIF2AK4	eukaryotic translation initiation factor 2 alpha kinase 4	NM_001013703 XM_005254392 XM_005254393	CACCGTCAAGATTACGGACTA	SI03058629
440275	EIF2AK4	eukaryotic translation initiation factor 2 alpha kinase 4	NM_001013703 XM_005254392 XM_005254393	TACACCTATGACAGCGACATA	SI03108021
9128	PRPF4	pre-mRNA processing factor 4	NM_001244926 NM_004697	TCCGGTCGTGAAGAAACCACA	SI04173323
9128	PRPF4	pre-mRNA processing factor 4	NM_001244926 NM_004697 XM_005252300	CTGGATGCATTTGGTCGAGTT	SI04183445
9128	PRPF4	pre-mRNA processing factor 4	NM_001244926 NM_004697 XM_005252300	ACGCCGATGGTTATACAGTGA	SI04266752
4140	MARK3	MAP/microtubule affinity-regulating kinase 3	NM_001128918 NM_001128919 NM_001128920 NM_001128921 NM_002376 XM_005267640 XM_005267641 XM_005267642	AACGGCGAACCGCAACATATA	SI02621941
4140	MARK3	MAP/microtubule affinity-regulating kinase 3	NM_001128918 NM_001128919 NM_001128920 NM_001128921 NM_002376 XM_005267640 XM_005267641 XM_005267642 XM_005267643	CTCGCATTGTGCAGAATTAAA	SI02660035
4140	MARK3	MAP/microtubule affinity-regulating kinase 3	NM_001128918 NM_001128919 NM_001128920 NM_001128921 NM_002376 XM_005267640 XM_005267641 XM_005267642 XM_005267643	ATGGGATATTCACAAGAAGAA	SI02660042
6732	SRPK1	SRSF protein kinase 1	NM_003137 NR_034069	TACCATGTGATCCGAAAGTTA	SI02223109
6732	SRPK1	SRSF protein kinase 1	NM_003137 NR_034069	ACGCTTATGGAACGTGATACA	SI02758714
6732	SRPK1	SRSF protein kinase 1	NM_003137 NR_034069	GAGGATCTACATAATGCTAAT	SI02758728
4296	MAP3K11	mitogen-activated protein kinase kinase kinase 11	NM_002419	CCGGAGGAGAAACGTCTTCGA	SI00605626
4296	MAP3K11	mitogen-activated protein kinase kinase kinase 11	NM_002419	CCCGACGTCTGGAGGACTCAA	SI02659552
4296	MAP3K11	mitogen-activated protein kinase kinase kinase 11	NM_002419	CAGGAAGCCTTCACACTGGAA	SI04435851
29110	TBK1	TANK-binding kinase 1	NM_013254 XM_005268809 XM_005268810	AAAGCGGCAGAGTTAGGTGAA	SI00301889
29110	TBK1	TANK-binding kinase 1	NM_013254 XM_005268809 XM_005268810	CTGACTTGACACGTTTGTAAA	SI02224418
29110	TBK1	TANK-binding kinase 1	NM_013254 XM_005268809 XM_005268810	CAGAACGTAGATTAGCTTATA	SI02224411
4485	MST1	macrophage stimulating 1 (hepatocyte growth factor-like)	NM_020998	ACGGACCTGCATCATGAACAA	SI00128758
4485	MST1	macrophage stimulating 1 (hepatocyte growth factor-like)	NM_020998	AAACTTCTTGTCAGACATAAA	SI02644481
4485	MST1	macrophage stimulating 1 (hepatocyte growth factor-like)	NM_020998	CTGCTTCTGACTCAATGCTTA	SI03096261
8711	TNK1	tyrosine kinase, non-receptor, 1	NM_001251902 NM_003985	AAGGATCTAGTCTGCCCACTA	SI00287490
8711	TNK1	tyrosine kinase, non-receptor, 1	NM_001251902 NM_003985	ATCGGTCATGATGAACTTGGA	SI00287497
8711	TNK1	tyrosine kinase, non-receptor, 1	NM_001251902 NM_003985	TACGTTCTGGGCCTAAGTCTA	SI00058716
51776	ZAK	sterile alpha motif and leucine zipper containing kinase AZK	NM_016653 NM_133646 XM_005246639 XM_005246640	CTATGATTACATTAACAGTAA	SI02665481
51776	ZAK	sterile alpha motif and leucine zipper containing kinase AZK	NM_016653 NM_133646 XM_005246639 XM_005246640	AAGTCAAGAAACGTTGTTATA	SI03036824
51776	ZAK	sterile alpha motif and leucine zipper containing kinase AZK	NM_016653 NM_133646 XM_005246639 XM_005246640	AGGCAACTCTTGAGAGGCTAA	SI03044958
9212	AURKB	aurora kinase B	NM_001256834 NM_004217 XM_005256852 XM_005256854 XM_005256855	AACGCGGCACTTCACAATTGA	SI02622032
9212	AURKB	aurora kinase B	NM_001256834 NM_001284526 NM_004217 XM_005256852 XM_005256854 XM_005256855	ACGCGGCACTTCACAATTGAT	SI02622039
9212	AURKB	aurora kinase B	NM_001256834 NM_001284526 NM_004217 XM_005256852 XM_005256854 XM_005256855	CCGGAGGAGGATCTACTTGAT	SI00061124
817	CAMK2D	calcium/calmodulin-dependent protein kinase II delta	NM_001221 NM_172114 NM_172115 NM_172127 NM_172128 NM_172129 XM_005263251 XM_005263252 XM_005263253 XM_005263254 XM_005263255 XM_005263256 XM_005263257 XM_005263258 XM_005263259 XM_005263260 XM_005263261 XM_005263262	CAACTGAGAGTTCAAATACAA	SI00023646
817	CAMK2D	calcium/calmodulin-dependent protein kinase II delta	NM_001221 NM_172114 NM_172115 NM_172127 NM_172128 NM_172129 XM_005263251 XM_005263252 XM_005263253 XM_005263254 XM_005263255 XM_005263256 XM_005263257 XM_005263258 XM_005263259 XM_005263260 XM_005263261 XM_005263262	CCGCCTGCATAGCATATATTA	SI00605024
817	CAMK2D	calcium/calmodulin-dependent protein kinase II delta	NM_001221 NM_172114 NM_172115 NM_172127 NM_172128 NM_172129 XM_005263251 XM_005263252 XM_005263253 XM_005263254 XM_005263255 XM_005263256 XM_005263257 XM_005263258 XM_005263259 XM_005263260 XM_005263261 XM_005263262	GTGCGACTTCATGATAGCATA	SI00605031
1436	CSF1R	colony stimulating factor 1 receptor	NM_005211	CTGGAAGATCATCGAGAGCTA	SI00073836
1436	CSF1R	colony stimulating factor 1 receptor	NM_005211	ACCCTCAACCTCGATCAAGTA	SI00073857
1436	CSF1R	colony stimulating factor 1 receptor	NM_005211	TTCGAGGACCAGGACGCACTA	SI03022705
