# Supplementary material for: Network pharmacology modeling identifies synergistic Aurora B and ZAK interaction in triple-negative breast cancer
Source: NPJ Syst Biol Appl. 2019 Jul 8;5:20. doi: 10.1038/s41540-019-0098-z (PMC6614366; doi:10.1038/s41540-019-0098-z)
Supplement: Supplementary file 9 — Supplementary Data 7 [file 41540_2019_98_MOESM9_ESM.xlsx]

## Sheet: Description
Supplementary Data 7. Growth inhibition of double or single siRNA knock-downs for the genes that are involved in the selected 45 gene pairs.

## Sheet: Data
Group	Target/Target pair	%Inhibtion rep 1	% Inhibition rep 2	% Inhibition rep 3	Synergy score rep 1	Synergy score rep 2	Synergy score rep 3	Synergy score average	% Inhibition average
G1	DDR1_PRPF4	22.5425	20.8333	25.173	-20.2474	-23.4014	-19.5146	-21.0544	22.8496
G1	DDR1_EIF2AK4	3.41236	7.55824	4.07269	-17.484	-15.1972	-24.3378	-19.0063	5.01443
G1	ARK5_DDR1	7.96937	5.14728	9.62628	-12.927	-17.6081	-18.7842	-16.4398	7.58098
G1	DDR1_MARK3	7.69596	12.7384	15.0974	-18.2102	-16.7789	-13.5784	-16.1892	11.8439
G1	DDR1_MAP3K11	17.764	18.9811	20.3234	-12.8169	-16.9909	-10.6564	-13.488	19.0228
G1	DDR1_PLK4	9.92576	14.9748	13.9901	-10.9706	-7.78062	-14.4204	-11.0572	12.9635
G1	CAMK2D_DDR1	13.4992	9.80142	15.8097	-7.39724	-12.954	-12.6008	-10.984	13.0368
G1	DDR1_MST1	13.7479	13.8355	21.4019	-7.14848	-17.6697	-7.35573	-10.7246	16.3284
G1	DDR1_PKN1	42.8115	42.5835	45.814	-6.96016	-17.4494	-6.64722	-10.3523	43.7364
G1	DDR1_SRPK1	9.85963	13.7975	21.4649	-11.0368	-8.95787	-6.9456	-8.98008	15.0407
G1	DDR1_PKN2	14.5665	16.1134	19.357	-6.32995	-6.64195	-9.05349	-7.3418	16.679
G1	DDR1_TNK1	20.9001	19.0724	22.3133	-4.02597	-3.68304	-10.0945	-5.93452	20.7619
G1	DDR1_TBK1	21.7891	21.7729	30.4202	-3.0617	-9.75759	1.6093	-3.73667	24.6607
G1	AURKB_DDR1	23.0051	20.1189	23.0555	1.01051	-2.63651	-5.355	-2.327	22.0598
G1	DDR1_SNARK	21.9443	20.9229	23.7906	1.04794	-1.8325	-4.71171	-1.83209	22.2193
G2	PKN1_ZAK	40.3817	38.7262	45.4872	-12.0129	-16.1285	-14.5207	-14.2207	41.5317
G2	MARK3_ZAK	6.52915	8.0159	17.8383	-17.5395	-9.31449	-8.38598	-11.7467	10.7944
G2	MST1_ZAK	14.1286	6.40632	16.3892	-10.2599	-10.9275	-9.83819	-10.3419	12.308
G2	MAP3K11_ZAK	8.64065	13.0636	22.3828	-10.1953	-6.17579	-5.56016	-7.31041	14.6957
G2	CAMK2D_ZAK	11.5337	7.3029	17.1964	-3.49876	-6.58119	-5.92515	-5.33503	12.011
G2	PRPF4_ZAK	21.5546	22.3827	30.773	-5.61854	-0.309745	-0.278868	-2.06905	24.9034
G2	EIF2AK4_ZAK	5.89133	6.08556	16.1004	-4.43179	0.297103	0.267487	-1.28907	9.35909
G2	TBK1_ZAK	20.9417	17.5971	26.4644	-0.518283	-1.14421	-1.03015	-0.897547	21.6677
G2	PLK4_ZAK	3.69422	9.04965	18.769	-6.62889	3.26119	2.9361	-0.143867	10.5043
G2	ARK5_ZAK	8.53006	9.49353	19.1686	-1.79305	3.70507	3.33573	1.74925	12.3974
G2	SRPK1_ZAK	13.4554	10.5755	20.1427	2.55853	1.44459	1.30059	1.7679	14.7245
G2	SNARK_ZAK	12.6456	11.5151	20.9887	-0.47898	4.12158	3.71072	2.45111	15.0498
G2	TNK1_ZAK	21.8955	20.3198	28.9157	4.05075	2.74304	2.4696	3.08779	23.7103
G2	PKN2_ZAK	17.2147	15.9656	24.9956	3.28055	9.75	8.77808	7.26954	19.392
G2	AURKB_ZAK	32.7487	29.0254	36.7535	11.0351	9.71014	8.7422	9.82914	32.8425
G3	CSF1R_PKN1	18.5722	25.3566	32.3287	-29.2833	-28.3119	-25.6108	-27.7353	25.4192
G3	CSF1R_PRPF4	10.0769	7.05879	17.7694	-22.726	-33.0278	-22.0824	-25.9454	11.635
G3	CSF1R_MARK3	-3.21463	1.96156	2.02601	-20.4168	-15.7307	-21.3176	-19.1551	0.257645
G3	CSF1R_MAP3K11	10.2557	7.50889	9.6819	-17.0791	-21.0171	-19.328	-19.1414	9.14884
G3	CSF1R_TBK1	14.6579	12.0099	20.4855	-12.2586	-20.2728	-16.1996	-16.2437	15.7177
G3	CSF1R_MST1	6.64177	8.88855	8.96535	-9.96632	-17.0237	-14.6101	-13.8667	8.16522
G3	CSF1R_SNARK	9.94036	14.6996	16.909	-15.1657	-8.13008	-10.5067	-11.2675	13.8496
G3	ARK5_CSF1R	-2.19351	-0.231785	3.2344	-11.2603	-13.9342	-7.3101	-10.8349	0.269701
G3	CSF1R_TNK1	10.469	14.2187	15.7553	-12.4177	-8.31786	-11.571	-10.7688	13.481
G3	AURKB_CSF1R	11.6361	11.9804	10.1549	-12.0787	-8.08279	-11.1024	-10.4213	11.2571
G3	CAMK2D_CSF1R	4.96216	3.98849	2.95133	-2.32367	-4.16587	-9.98224	-5.4906	3.96733
G3	CSF1R_EIF2AK4	2.38601	0.191189	4.84699	-4.44392	-6.57476	-4.58645	-5.20171	2.47473
G3	CSF1R_SRPK1	12.8849	13.8409	11.0682	3.32184	-6.84053	-9.14099	-4.21989	12.598
G3	CSF1R_PLK4	11.4474	3.4863	6.61053	4.61743	-3.27964	-2.82291	-0.495042	7.1814
G3	CSF1R_PKN2	9.36602	17.5815	20.4554	1.85146	6.55842	11.022	6.47729	15.801
NA	PLK4	-6.09094	-12.6169	-7.08767	NA	NA	NA	NA	-8.5985
NA	PLK4	-10.9627	-5.14205	5.99198	NA	NA	NA	NA	-3.37091
NA	PLK4	1.48404	-4.3344	-4.81173	NA	NA	NA	NA	-2.55403
NA	EIF2AK4	-0.977929	-0.45543	1.53049	NA	NA	NA	NA	0.0323778
NA	EIF2AK4	7.18496	-3.49144	1.71939	NA	NA	NA	NA	1.80431
NA	ARK5	2.21471	1.51404	11.9846	NA	NA	NA	NA	5.23778
NA	CSF1R	6.82993	6.76595	9.43345	NA	NA	NA	NA	7.67644
NA	EIF2AK4	1.85924	5.5821	15.6471	NA	NA	NA	NA	7.69615
NA	ARK5	6.12039	7.55847	11.482	NA	NA	NA	NA	8.38696
NA	PKN2	7.51456	11.0231	8.77067	NA	NA	NA	NA	9.10277
NA	CAMK2D	7.28584	8.15436	12.9336	NA	NA	NA	NA	9.45792
NA	PKN2	8.69346	7.00527	15.7535	NA	NA	NA	NA	10.4841
NA	ZAK	10.3231	5.78846	15.8329	NA	NA	NA	NA	10.6482
NA	ARK5	9.06682	13.7024	10.5445	NA	NA	NA	NA	11.1046
NA	CAMK2D	20.6315	3.25181	10.0741	NA	NA	NA	NA	11.3191
NA	PKN2	13.9342	6.21563	16.2175	NA	NA	NA	NA	12.1224
NA	SNARK	13.1245	7.3935	17.2779	NA	NA	NA	NA	12.5987
NA	SRPK1	10.8969	9.13088	18.8421	NA	NA	NA	NA	12.9566
NA	SRPK1	7.62924	12.8351	20.355	NA	NA	NA	NA	13.6064
NA	SRPK1	9.56302	20.6814	20.2092	NA	NA	NA	NA	16.8179
NA	CAMK2D	15.0324	13.8841	23.1215	NA	NA	NA	NA	17.346
NA	MARK3	17.2022	17.6923	23.3436	NA	NA	NA	NA	19.4127
NA	TNK1	17.8447	17.5767	26.4461	NA	NA	NA	NA	20.6225
NA	AURKB	21.9946	20.4174	21.983	NA	NA	NA	NA	21.465
NA	AURKB	23.7147	20.0632	21.2573	NA	NA	NA	NA	21.6784
NA	MAP3K11	18.8359	19.2393	27.9429	NA	NA	NA	NA	22.0061
NA	MST1	16.6081	25.9122	23.5755	NA	NA	NA	NA	22.0319
NA	SNARK	18.3904	20.6431	28.5023	NA	NA	NA	NA	22.512
NA	MARK3	24.0687	17.3304	26.2243	NA	NA	NA	NA	22.5411
NA	TBK1	21.46	18.7413	27.4946	NA	NA	NA	NA	22.5653
NA	MST1	24.3884	17.3338	26.2273	NA	NA	NA	NA	22.6499
NA	AURKB	21.7136	19.3153	28.0113	NA	NA	NA	NA	23.0134
NA	DDR1	20.8964	22.7554	28.4105	NA	NA	NA	NA	24.0208
NA	TNK1	22.8867	22.5366	27.3262	NA	NA	NA	NA	24.2498
NA	SNARK	25.1061	22.8297	27.4157	NA	NA	NA	NA	25.1172
NA	TNK1	24.926	20.4458	32.4078	NA	NA	NA	NA	25.9265
NA	PRPF4	27.1731	22.6925	31.0518	NA	NA	NA	NA	26.9725
NA	MST1	20.8061	31.5052	28.7576	NA	NA	NA	NA	27.023
NA	MARK3	25.9061	29.5173	28.6758	NA	NA	NA	NA	28.0331
NA	MAP3K11	27.3349	28.526	29.0099	NA	NA	NA	NA	28.2903
NA	TBK1	24.8508	31.5304	28.8109	NA	NA	NA	NA	28.3974
NA	TBK1	26.9165	32.2826	36.6851	NA	NA	NA	NA	31.9614
NA	MAP3K11	30.5808	35.972	30.9798	NA	NA	NA	NA	32.5109
NA	PRPF4	32.8029	40.0866	39.8518	NA	NA	NA	NA	37.5804
NA	PRPF4	42.7899	44.2347	44.6875	NA	NA	NA	NA	43.904
NA	PKN1	47.8555	53.6686	57.9394	NA	NA	NA	NA	53.1545
NA	PKN1	49.7717	60.0329	52.4613	NA	NA	NA	NA	54.0886
NA	PKN1	52.3946	54.8547	60.008	NA	NA	NA	NA	55.7524
