# Supplementary material for: Network pharmacology modeling identifies synergistic Aurora B and ZAK interaction in triple-negative breast cancer
Source: NPJ Syst Biol Appl. 2019 Jul 8;5:20. doi: 10.1038/s41540-019-0098-z (PMC6614366; doi:10.1038/s41540-019-0098-z)
Supplement: Supplementary file 10 — Supplementary Data 8 [file 41540_2019_98_MOESM10_ESM.xlsx]

## Sheet: Description
Supplementary Data 8. Qiagen and Ambion siRNA sequences for the confirmation screen of AURKB and ZAK interactions.

## Sheet: Data
Entrez Gene Id	NCBI gene symbol	Gene Description	mRNA Accessions	siRNA Target Sequence	Product Id	ID	Provider
9212	AURKB	aurora kinase B	NM_001256834 NM_004217 XM_005256852 XM_005256854 XM_005256855	AACGCGGCACTTCACAATTGA	SI02622032	siA1	Qiagen
9212	AURKB	aurora kinase B	NM_001256834 NM_001284526 NM_004217 XM_005256852 XM_005256854 XM_005256855	ACGCGGCACTTCACAATTGAT	SI02622039	siA2	Qiagen
9212	AURKB	aurora kinase B	NM_004217	AUAGUUGUAGAGACGCAGGat	s17611	siA3	Ambion
9212	AURKB	aurora kinase B	NM_004217	UUUAGGUCCACCUUGACGAtg	s17612	siA4	Ambion
51776	ZAK	sterile alpha motif and leucine zipper containing kinase AZK	NM_016653 NM_133646 XM_005246639 XM_005246640	CTATGATTACATTAACAGTAA	SI02665481	siZ1	Qiagen
51776	ZAK	sterile alpha motif and leucine zipper containing kinase AZK	NM_016653 NM_133646 XM_005246639 XM_005246640	AGGCAACTCTTGAGAGGCTAA	SI03044958	siZ2	Qiagen
51776	ZAK	sterile alpha motif and leucine zipper containing kinase AZK	NM_133646	UCCUUGUCCUGUGAUAUCCat	s28652	siZ3	Ambion
51776	ZAK	sterile alpha motif and leucine zipper containing kinase AZK	NM_133646	UGUAAUCAUAGAGUGAUCCca	s28653	siZ4	Ambion
