# Supplementary material for: Network pharmacology modeling identifies synergistic Aurora B and ZAK interaction in triple-negative breast cancer
Source: NPJ Syst Biol Appl. 2019 Jul 8;5:20. doi: 10.1038/s41540-019-0098-z (PMC6614366; doi:10.1038/s41540-019-0098-z)
Supplement: Supplementary file 11 — Supplementary Data 9 [file 41540_2019_98_MOESM11_ESM.xlsx]

## Sheet: Description
Supplementary Data 9. (A) Average Cp numbers measured in the RT-qPCR experiments for AURKB and ZAK siRNAs, using HMBS as internal control. (B) Primer sequences for AURKB, ZAK and HMBS. (C) sgRNA sequences for AURKB and ZAK.

## Sheet: Data
	Control	siA1	siA2
Cp_AURKB	29.3333	30.9233	31.9033
Cp_HMBS	30.44	31.2233	31.2067
%remaining	100	66.77	36
	Control	siZ1	siZ2
Cp_ZAK	28.2967	30.4733	34.4433
Cp_HMBS	29.05	27.8333	31.54
%remaining	100	13.03	13.48
Gene	Primer	Primer sequence (5’-3’)
AURKB	Forward	GATGGCCCAGAAGGAGAACT
	Reverse	AGGCTCTTTCCGGAGGACT
ZAK	Forward	TCACCAATTCAGATGGCAAC
	Reverse	ACCACTGGCAATCAGCACTT
HMBS	Forward	CTGAAAGGGCCTTCCTGAG
	Reverse	CAGACTCCTCCAGTCAGGTACA
Gene	gRNA sequences
AURKB	GCTCCTTGTAGAGCTCCCCG
	TCTAGAGTATGCCCCCCGCG
ZAK	CCTTGGTTGGAACTTTCCCA
	TGTATGGTTATGGAACCGAG
Negative control	ACGGAGGCTAAGCGTCGCAA
Positive control (RPS19)	TGACGGTATCCACCCATTCG
