# Supplementary material for: Network pharmacology modeling identifies synergistic Aurora B and ZAK interaction in triple-negative breast cancer
Source: NPJ Syst Biol Appl. 2019 Jul 8;5:20. doi: 10.1038/s41540-019-0098-z (PMC6614366; doi:10.1038/s41540-019-0098-z)
Supplement: Supplementary file 12 — Supplementary Data 10 [file 41540_2019_98_MOESM12_ESM.xlsx]

## Sheet: Description
Supplementary Data 10. The TP53 status and other molecular signatures of MDA-MB-231, MDA-MB-436 and MDA-MB-361 cell lines.

## Sheet: Data
	MDA-MB-231	MDA-MB-436	MDA-MB-361
TP53 mutation	p.R280K (missense)	p.E204fs*7 (Frameshift)	p.E56* (nonsense)
TP53 RPKM	43.54	5.41	8.26
AURKB RPKM	68.51	74.01	22.91
ZAK RPKM	13.93	13.73	2.33
ERBB2 RPKM	15.57	6.95	480.67
ESR1 RPKM	0.0018	0.02	23.25
PGR RPKM	0	0.04	5.4
