# Supplementary material for: Network pharmacology modeling identifies synergistic Aurora B and ZAK interaction in triple-negative breast cancer
Source: NPJ Syst Biol Appl. 2019 Jul 8;5:20. doi: 10.1038/s41540-019-0098-z (PMC6614366; doi:10.1038/s41540-019-0098-z)
Supplement: Supplementary file 13 — Supplementary Data 11 [file 41540_2019_98_MOESM13_ESM.xlsx]

## Sheet: Description
Supplementary Data 11. DSS drug sensitivity values for the 41 kinase inhibitors for MDA-MB-231, MDA-MB-361 and MDA-MB-436 cell lines.

## Sheet: Data
Drug name	DSS for MDA_MB_231	DSS for MDA_MB_436	DSS for MDA-MB-361
Vatalanib	0.129065	0.101881	0.184566
BI 2536	12.51	6.62737	11.8323
Selumetinib	8.2052	0	9.25857
Dovitinib	0	0	0.601598
Crizotinib	2.62102	6.12852	2.31832
Foretinib	0	2.78442	3.25157
SNS-032	7.68053	3.59794	7.89724
Alvocidib	6.76611	5.40543	6.86027
Motesanib	7.7469	8.18767	3.87332
Cediranib	4.01791	0	0
Barasertib	2.43311	0.13478	0.517961
Doramapimod	0	3.6121	0
Ruxolitinib	0	0	0
Vemurafenib	0	0.452709	0
Vandetanib	1.29027	10.0781	3.69677
Tasocitinib	0	0.479629	0
Axitinib	0.501973	6.21733	3.38844
Bosutinib	0.567763	1.14386	0.821665
Canertinib	1.9311	2.29408	3.30099
Pazopanib	0	1.63846	0
Tandutinib	0	0	0
Enzastaurin	0.482594	3.59664	1.3004
Masitinib	0	4.49807	0
GDC-0941	3.38175	2.18758	12.3975
Quizartinib	0	0	0.546395
Midostaurin	1.81206	3.30143	0.0485714
Ruboxistaurin	0.724704	3.6408	0.867444
RAF265	3.75948	2.34326	0
Linifanib	0	0	0
Brivanib	0	0	0
BIBF 1120	0.286375	0.0198876	1.41565
R406	1.05117	0	0
Gefitinib	0	0.847695	1.18949
Erlotinib	0	0.527655	0
Lapatinib	4.34024	0.647302	1.95362
Afatinib	1.73177	0.0820834	3.34908
Sorafenib	7.03255	0	0
Imatinib	0	0	0
Nilotinib	4.21931	0	0
Dasatinib	9.05053	5.45871	5.11487
Sunitinib	0	0	2.10065
