# Supplementary material for: Network pharmacology modeling identifies synergistic Aurora B and ZAK interaction in triple-negative breast cancer
Source: NPJ Syst Biol Appl. 2019 Jul 8;5:20. doi: 10.1038/s41540-019-0098-z (PMC6614366; doi:10.1038/s41540-019-0098-z)
Supplement: Supplementary file 14 — Supplementary Data 12 [file 41540_2019_98_MOESM14_ESM.xlsx]

## Sheet: Description
Supplementary Data 12. The interactions between the selected genes in the signaling network extracted from OmniPath.

## Sheet: Data
#	Source_Gene	Target_Gene	Interaction_type	PubMed Ids
1	AURKB	ATM	Pos	22099307
2	AURKB	TP53	Neg	22611192;15469940;20847049;20959462;20851891
3	AURKB	PRKACA	Pos	18091723
4	PARP1	AURKB	Pos	16647857
5	PARP1	ATM	Pos	17428792;17428792;17428792;17459151;18025084
6	PARP1	TP53	Pos	14627987;12898523;9312059
7	PARP1	BRCA1	Pos	25252691
8	BRCA1	TP53	Pos	14710355;9582019;9926942
9	ATM	BRCA1	Pos	10866324;10550055;12183412
10	ATM	TP53	Pos	9843217;17525332;9733515;9733514;9407038;11875057
11	MAPK14	ATM	Pos	17172861
12	MAPK14	TP53	Pos	21050851;10581258;11258706
13	MAP2K3	MAPK14	Pos	26186194;8622669;7535770;7839144;12697810
14	MAP2K3	MAP2K4	Pos	9162092
15	MAP2K3	MAP2K13	Pos	18091723
16	PKN1	MAP2K3	Pos	11238375
17	PKN1	ZAK	Pos	12761180
18	ZAK	TGFBR1	Pos	15465036
19	ZAK	MAP2K3	Pos	11836244
20	ZAK	YWHAZ	Pos	21988832;21988832;21988832;21988832;21988832
21	ZAK	MAP2K4	Pos	11836244;11416147
22	YWHAZ	PIK3R1	Pos	18091723
23	YWHAZ	BAD	Neg	11410287; 11697890;19667065
24	BAD	TP53	Pos	17000778
25	MAP2K4	MAPK14	Pos	9162092;9808624
26	TGFBR1	MAPK14	Pos	12589052;17172861
27	TGFBR1	SHC1	Pos	18091723
28	TP53	PTEN	Pos	18091723
29	PTEN	SHC1	Neg	18091723
30	PTEN	PIK3R1	Neg	18091723
31	SHC1	PIK3R1	Pos	18091723
32	SHC1	CSF1R	Pos	18091723
33	SHC1	MAPK14	Pos	18091723
34	PIK3R1	CSF1R	Pos	18091723
35	PIK3R1	TGFBR1	Pos	18091723
36	CSF1R	SRC	Pos	7681396
37	SRC	TP53	Pos	18091723
38	MAP2K13	PRKACA	Pos	18091723
39	PRKACA	SRC	Pos	18091723
