# Supplementary material for: Network pharmacology modeling identifies synergistic Aurora B and ZAK interaction in triple-negative breast cancer
Source: NPJ Syst Biol Appl. 2019 Jul 8;5:20. doi: 10.1038/s41540-019-0098-z (PMC6614366; doi:10.1038/s41540-019-0098-z)
Supplement: Supplementary file 15 — Supplementary Data 13 [file 41540_2019_98_MOESM15_ESM.xlsx]

## Sheet: Description
Supplementary Data 13. Selected genes for the dynamic modeling and their RPKM values in MDA-MB-231 cells.

## Sheet: Data
UniProtID	GeneSymbol	RPKM_values	K_d/K_p
Q13315	ATM	7.29149	30
Q96GD4	AURKB	68.5101	1.5
Q92934	BAD	47.2231	0.008
P38398	BRCA1	10.7733	10
P46734	MAP2K3	46.2959	3
P45985	MAP2K4	16.0227	3
Q16539	MAPK14	54.4815	2.5
P09874	PARP1	86.6387	0.01
Q16512	PKN1	111.03	0.008
P36897	TGFBR1	24.6321	0.9
P04637	TP53	43.5451	4
P63104	YWHAZ	283.846	0.08
Q9NYL2	ZAK	13.9351	5
P17612	PRKACA	34.0101	3
P12931	SRC	11.4121	5
P60484	PTEN	12.8115	25
O15264	MAPK13	33.8128	0.7
P29353	SHC1	58.783	0.03
P27986	PIK3R1	3.43408	5
P07333	CSF1R	1.54916	15
