# Supplementary material for: Network pharmacology modeling identifies synergistic Aurora B and ZAK interaction in triple-negative breast cancer
Source: NPJ Syst Biol Appl. 2019 Jul 8;5:20. doi: 10.1038/s41540-019-0098-z (PMC6614366; doi:10.1038/s41540-019-0098-z)
Supplement: Supplementary file 16 — Supplementary Data 14 [file 41540_2019_98_MOESM16_ESM.xlsx]

## Sheet: Description
Supplementary Data 14. The scaled sensitivity of the parameters in the signaling network. Higher absolute values indicate stronger influence of the parameters to the gene expressions, while the sign of a value indicates whether the influence is positive or negative.

## Sheet: Data
Scaled sensitivities array
Rows: All genes of the model
Columns: All parameters of the model
	k_pkn1	kd_pkn1	k_zak	kd_zak	k_map2k3	kd_map2k3	k_mapk14	kd_mapk14	k_map2k4	kd_map2k4	k_tp53	kd_tp53	k_atm	kd_atm	k_mapk13	kd_mapk13	k_prkaca	kd_prkaca	k_src	kd_src	k_bad	kd_bad	k_pten	kd_pten	k_shc1	kd_shc1	k_pik3r1	kd_pik3r1	k_parp1	kd_parp1	k_aurkb	kd_aurkb	k_brca1	kd_brca1	k_ywhaz	kd_ywhaz	k_tgfbr1	kd_tgfbr1	k_csf1r	kd_csf1r
PKN1	1	-0.999001	0	0	0	0	0	0	0	0	0	0	0	0	0	0	0	0	0	0	0	0	0	0	0	0	0	0	0	0	0	0	0	0	0	0	0	0	0	0
ZAK	1	-0.999001	1	-0.999001	0	0	0	0	0	0	0	0	0	0	0	0	0	0	0	0	0	0	0	0	0	0	0	0	0	0	0	0	0	0	0	0	0	0	0	0
MAP2K3	1	-0.999001	0.166667	-0.1665	1	-0.999001	0	0	0	0	0	0	0	0	0	0	0	0	0	0	0	0	0	0	0	0	0	0	0	0	0	0	0	0	0	0	0	0	0	1.77636e-13
MAPK14	0.926709	-0.925956	0.639324	-0.638808	0.344897	-0.344543	0.887872	-0.887127	0.126503	-0.126375	-0.413111	0.413556	-0.0160776	0.0160628	-0.00377602	0.00377231	-0.0125865	0.0125746	-0.0140059	0.0139929	-0.0572882	0.0572456	-0.413111	0.413556	0.338444	-0.338159	0.0750692	-0.0749959	-0.111251	0.111256	0.114024	-0.113914	-0.0212849	0.0212657	0.106534	-0.106473	0.5083	-0.507874	-0.00141959	0.00141819
MAP2K4	1	-0.999001	0.444444	-0.444	0.666667	-0.666001	1.77636e-13	1.77636e-13	1	-0.999001	1.77636e-13	1.77636e-13	1.77636e-13	1.77636e-13	0	1.77636e-13	1.77636e-13	1.77636e-13	0	1.77636e-13	1.77636e-13	1.77636e-13	1.77636e-13	1.77636e-13	0	1.77636e-13	1.77636e-13	0	1.77636e-13	1.77636e-13	1.77636e-13	1.77636e-13	1.77636e-13	1.77636e-13	1.77636e-13	0	1.77636e-13	1.77636e-13	1.77636e-13	1.77636e-13
TP53	0.156607	-0.156336	0.0739961	-0.0737932	0.0991429	-0.0990412	0.239617	-0.239416	0.0432347	-0.043191	0.884371	-0.883478	0.0343837	-0.0343493	0.00807518	-0.00806709	0.0269173	-0.0268902	0.0299531	-0.0299231	0.12253	-0.122403	-0.115514	0.115638	0.0946552	-0.0945756	0.0209709	-0.0209504	0.237981	-0.237857	-0.243773	0.243679	0.0455207	-0.0454747	-0.0766601	0.0767343	0.140496	-0.140378	0.00303583	-0.00303282
ATM	0.228442	-0.228256	0.157599	-0.157472	0.08502	-0.0849327	0.218868	-0.218684	0.0311842	-0.0311526	-0.101835	0.101945	0.996033	-0.995045	-0.00093082	0.000929906	-0.00310267	0.00309975	-0.00345258	0.00344937	-0.014122	0.0141115	-0.101835	0.101945	0.0834292	-0.0833591	0.0185052	-0.0184871	0.726067	-0.725313	0.329505	-0.329176	-0.00524691	0.00524217	0.0262616	-0.0262466	0.1253	-0.125195	-0.00034994	0.000349595
MAPK13	1	-0.999001	0.444444	-0.444	0.666667	-0.666001	1.24345e-13	1.24345e-13	1	-0.999001	1.24345e-13	1.24345e-13	1.24345e-13	1.24345e-13	1	-0.999001	1.24345e-13	1.24345e-13	1.24345e-13	0	1.24345e-13	0	0	1.24345e-13	1.24345e-13	1.24345e-13	1.24345e-13	0	0	1.24345e-13	1.24345e-13	1.24345e-13	1.24345e-13	1.24345e-13	0	1.24345e-13	0	1.24345e-13	1.24345e-13	1.24345e-13
PRKACA	0.3	-0.2997	0.133333	-0.1332	0.2	-0.1998	0	1.1191e-13	0.3	-0.2997	1.1191e-13	0	0	0	0.3	-0.2997	1	-0.999001	0	0	0	0	0	0	1.1191e-13	0	1.1191e-13	-1.1191e-13	0.7	-0.699301	0.7	-0.699301	0	1.1191e-13	0	1.1191e-13	0	0	0	0
SRC	0.35223	-0.351922	0.212328	-0.212147	0.167891	-0.167721	-0.0286072	0.0285994	0.264431	-0.264167	-0.105502	0.105616	-0.00410597	0.0041022	0.26863	-0.268361	0.895432	-0.894538	0.99642	-0.995431	-0.0146305	0.0146196	-0.105502	0.105616	0.0870213	-0.0869481	0.0185835	-0.0185654	0.600641	-0.600011	0.658173	-0.657516	-0.00543583	0.00543092	0.0267176	-0.0267026	0.0815429	-0.0814824	0.10099	-0.10089
BAD	-0.768196	0.768608	-0.768196	0.768608	1.22924e-13	-1.22924e-13	1.22924e-13	1.22924e-13	1.22924e-13	0	0	1.22924e-13	1.22924e-13	0	-1.22924e-13	0	0	1.22924e-13	1.22924e-13	1.22924e-13	1	-0.999001	0	0	1.22924e-13	0	-1.22924e-13	0	0	0	1.22924e-13	0	0	1.22924e-13	-0.768196	0.768608	-1.22924e-13	0	0	1.22924e-13
PTEN	0.156607	-0.156336	0.0739961	-0.0737932	0.0991429	-0.0990412	0.239617	-0.239416	0.0432347	-0.043191	0.884371	-0.883478	0.0343837	-0.0343493	0.00807518	-0.00806709	0.0269173	-0.0268902	0.0299531	-0.0299231	0.12253	-0.122403	0.884371	-0.883478	0.0946552	-0.0945756	0.0209709	-0.0209504	0.237981	-0.237857	-0.243773	0.243679	0.0455207	-0.0454747	-0.0766601	0.0767343	0.140496	-0.140378	0.00303583	-0.00303282
SCH1	0.815527	-0.815148	0.912829	-0.912227	-0.116675	0.116583	-0.281944	0.281866	-0.0508836	0.0508374	-1.0398	1.04092	-0.0404672	0.04043	-0.0095042	0.00949486	-0.03168	0.0316502	-0.0352528	0.03522	-0.144194	0.144087	-1.0398	1.04092	0.91388	-0.913111	0.126923	-0.126801	-0.280019	0.280031	0.286998	-0.286722	-0.0535739	0.0535255	0.216495	-0.216401	0.859884	-0.859245	-0.00357309	0.00356956
PIK3R1	0.812399	-0.812029	0.911351	-0.910756	-0.118654	0.11856	-0.286724	0.286647	-0.0517465	0.0516995	-1.05742	1.05858	-0.0411534	0.0411156	-0.00966537	0.00965588	-0.0322173	0.0321869	-0.0358506	0.0358173	-0.146639	0.14653	-1.05742	1.05858	0.0582526	-0.0582145	1.00027	-0.999267	-0.284766	0.284781	0.291866	-0.291583	-0.0544824	0.0544332	0.945634	-0.944716	0.00338251	-0.00339414	-0.00363368	0.0036301
PARP1	0	0	0	0	0	0	0	0	0	0	0	0	0	0	0	0	0	0	0	0	0	0	0	0	0	0	0	0	1	-0.999001	0	0	0	0	0	0	0	0	0	0
AURKB	0	0	0	0	0	0	0	0	0	0	0	0	0	0	0	0	0	0	0	0	0	0	0	0	0	0	0	0	1	-0.999001	1	-0.999001	0	0	0	0	0	0	0	0
BRCA1	0.0156866	-0.0156739	0.010822	-0.0108133	0.00583814	-0.00583215	0.0150292	-0.0150166	0.00214135	-0.00213918	-0.00699282	0.00700036	0.0683955	-0.0683277	-6.39175e-05	6.38547e-05	-0.000213054	0.000212853	-0.000237082	0.000236861	-0.00096973	0.000969009	-0.00699282	0.00700036	0.00572891	-0.00572409	0.00127071	-0.00126947	0.98119	-0.980207	0.0226264	-0.0226038	0.999639	-0.998641	0.00180333	-0.0018023	0.00860411	-0.00859689	-2.40297e-05	2.4006e-05
YWHAZ	1	-0.999001	1	-0.999001	-1.13687e-13	0	-1.13687e-13	-1.13687e-13	-1.13687e-13	-1.13687e-13	0	-1.13687e-13	-1.13687e-13	0	0	0	0	-1.13687e-13	-1.13687e-13	-1.13687e-13	0	0	-1.13687e-13	0	-1.13687e-13	0	0	0	-1.13687e-13	0	-1.13687e-13	0	0	-1.13687e-13	1	-0.999001	0	0	0	0
TGFBR1	0.972262	-0.971356	0.986893	-0.985953	-0.0175438	0.0175299	-0.0423942	0.0423828	-0.00765109	0.00764414	-0.156347	0.156519	-0.00608483	0.00607924	-0.00142909	0.00142769	-0.00476355	0.00475906	-0.00530077	0.00529585	-0.0216816	0.0216656	-0.156347	0.156519	0.00861306	-0.00860743	0.147896	-0.147749	-0.0421047	0.0421068	0.0431544	-0.0431126	-0.00805561	0.00804834	0.139819	-0.139683	1.0005	-0.999502	-0.000537265	0.000536736
CSF1R	0.815325	-0.814946	0.912733	-0.912132	-0.116803	0.11671	-0.282253	0.282175	-0.0509394	0.0508931	-1.04094	1.04206	-0.0405115	0.0404743	-0.00951461	0.00950527	-0.0317147	0.0316848	-0.0352914	0.0352586	-0.144352	0.144245	-1.04094	1.04206	0.858594	-0.857872	0.183354	-0.183175	-0.280325	0.280338	0.287312	-0.287036	-0.0536326	0.0535841	0.263608	-0.26346	0.804542	-0.803945	0.996419	-0.995431
