# Supplementary material for: Network pharmacology modeling identifies synergistic Aurora B and ZAK interaction in triple-negative breast cancer
Source: NPJ Syst Biol Appl. 2019 Jul 8;5:20. doi: 10.1038/s41540-019-0098-z (PMC6614366; doi:10.1038/s41540-019-0098-z)
Supplement: Supplementary file 17 — Supplementary Data 15 [file 41540_2019_98_MOESM17_ESM.xlsx]

## Sheet: Description
Supplementary Data 15. The AURKB and ZAK expression levels and TP53 mutation status in breast cancer cell lines.

## Sheet: Data
Cell.Line	Subtype	TP53_Aminoacid_Change	AURKB_Klijn	ZAK_Klijn
600MPE	ER	p.P20fs	NA	NA
BT483	ER	p.M114I	18.4696	2.38239
CAMA1	ER	p.R148T	32.1571	1.12596
EFM19	ER	p.H61R	28.2125	6.44185
EVSAT	ER	p.S109C	56.2367	1.38292
HCC1008	ER	p.D149H	NA	NA
HCC1428	ER		31.4395	10.803
HCC1500	ER		15.2435	4.29061
HCC712	ER		NA	NA
KPL1	ER		99.5197	11.9165
LY2	ER		NA	NA
MCF12A	ER		NA	NA
MCF7	ER		71.7525	7.87489
MDAMB134VI	ER		22.7852	3.94724
MDAMB175VII	ER		19.7039	2.71295
MDAMB415	ER	p.Y104C	19.7004	5.17053
SUM44	ER		NA	NA
T47D	ER	p.L62F	40.7718	5.77959
ZR751	ER		20.9683	1.05031
ZR75B	ER		NA	NA
AU565	ERBB2	p.R43H	NA	NA
BT474	ERBB2		34.1257	3.6249
EFM192A	ERBB2	p.E139_V140delinsX	20.8456	11.4213
HCC1419	ERBB2	p.Y88C	31.373	3.14827
HCC1569	ERBB2	p.K93R	49.8963	44.939
HCC1954	ERBB2	p.L133Pp.Y31C	65.3474	13.687
HCC202	ERBB2		38.7747	3.12527
HCC2218	ERBB2	p.R151C	16.2318	3.50485
MDAMB330	ERBB2	p.Y88C	29.7435	2.32085
MDAMB361	ERBB2	p.E17X	22.9117	2.32643
OCUBM	ERBB2	p.G112S	NA	NA
SKBR3	ERBB2	p.R43H	24.0857	3.13507
SUM190	ERBB2	p.Q185X	NA	NA
SUM225	ERBB2	p.L133Pp.Y31C	NA	NA
UACC812	ERBB2		17.8455	7.10686
UACC893	ERBB2	p.R210X	24.3262	6.30874
ZR7530	ERBB2		6.57275	0.764681
184A1	TNBC		NA	NA
184B5	TNBC		NA	NA
BT20	TNBC	p.K93Q	71.4536	31.0592
BT549	TNBC	p.R117S	64.764	20.3099
CAL120	TNBC		47.7727	38.9731
CAL148	TNBC	p.E92K	40.9995	11.1128
CAL51	TNBC		79.1651	5.18328
CAL851	TNBC	p.K93E	70.3676	10.5375
DU4475	TNBC		49.5247	2.45294
HBL100	TNBC		84.4577	18.4708
HCC1143	TNBC	p.R116Q	85.3533	17.7777
HCC1187	TNBC	p.69_69del	37.816	5.70436
HCC1395	TNBC	p.R43H	42.8075	25.6587
HCC1599	TNBC		58.5483	8.38864
HCC1806	TNBC	p.M105I	134.616	7.63986
HCC1937	TNBC	p.R174X	35.6516	15.2255
HCC2185	TNBC	p.Y87D	NA	NA
HCC2688	TNBC	p.G67V	23.0487	7.82538
HCC3153	TNBC		NA	NA
HCC38	TNBC	p.R141L	40.7627	12.4696
HCC70	TNBC	p.R116Q	53.7501	11.4833
HDQP1	TNBC	p.R81X	NA	NA
HS578T	TNBC	p.V25F	49.346	24.1351
JIMT1	TNBC	p.R116W	38.4201	11.5485
MACLS2	TNBC	p.W52X	NA	NA
MB157	TNBC	p.R148T	NA	NA
MCF10A	TNBC		39.9921	42.2365
MDAMB157	TNBC		87.8394	17.773
MDAMB231	TNBC	p.R148K	68.5101	13.9351
MDAMB436	TNBC		74.0165	13.7345
MDAMB453	TNBC		24.9813	5.19153
MDAMB468	TNBC	p.R141H	53.8238	21.0389
MFM223	TNBC	p.E162X	68.4574	6.49725
MX1	TNBC		60.0679	6.77797
SKBR5	TNBC	p.A29D	NA	NA
SKBR7	TNBC		NA	NA
SUM102	TNBC		NA	NA
SUM1315	TNBC	p.C3F	43.6072	53.8455
SUM149	TNBC	p.M105I	175.363	28.1494
SUM159	TNBC		35.6942	14.3415
SUM185	TNBC	p.Q12X	NA	NA
SUM52	TNBC	p.R81X	59.8498	17.9761
SW527	TNBC	p.P177Sp.R141H	130.175	5.51556
UACC3199	TNBC	p.F2S	NA	NA
