# Supplementary material for: Network pharmacology modeling identifies synergistic Aurora B and ZAK interaction in triple-negative breast cancer
Source: NPJ Syst Biol Appl. 2019 Jul 8;5:20. doi: 10.1038/s41540-019-0098-z (PMC6614366; doi:10.1038/s41540-019-0098-z)
Supplement: Supplementary file 18 — Supplementary Data 16 [file 41540_2019_98_MOESM18_ESM.zip]

Archive with 46 entries (39 files):
- Folder1/
- Folder1/.Rhistory
- Folder1/BC_10.mat
- Folder1/Code_R.R
- Folder1/conc.range.RData
- Folder1/drug_gene.xlsx
- Folder1/get_fittedsingledrugs.R
- Folder1/MDA-MB-231.RData
- Folder1/pair.list.all.RData
- Folder1/plate.mat.all.RData
- Folder1/prediction_aurkb_zak.m
- Folder1/SDbaselineCor.R
- Folder1/selectcombo.R
- Folder1/Timma_matlab_package/
- Folder1/Timma_matlab_package/newTimmaPackage/
- Folder1/Timma_matlab_package/newTimmaPackage/binary_set.m
- Folder1/Timma_matlab_package/newTimmaPackage/graycode.m
- Folder1/Timma_matlab_package/newTimmaPackage/search_space.m
- Folder1/Timma_matlab_package/newTimmaPackage/TIMMA.m
- Folder1/Timma_matlab_package/newTimmaPackage/TIMMA_floating.m
- Folder1/Timma_matlab_package/newTimmaPackage/TIMMA_floating_protect.m
- Folder1/Timma_matlab_package/newTimmaPackage/TIMMA_search.m
- Folder1/Timma_matlab_package/__MACOSX/
- Folder1/Timma_matlab_package/__MACOSX/newTimmaPackage/
- Folder1/Timma_matlab_package/__MACOSX/newTimmaPackage/._binary_set.m
- Folder1/Timma_matlab_package/__MACOSX/newTimmaPackage/._graycode.m
- Folder1/Timma_matlab_package/__MACOSX/newTimmaPackage/._search_space.m
- Folder1/Timma_matlab_package/__MACOSX/newTimmaPackage/._TIMMA.m
- Folder1/Timma_matlab_package/__MACOSX/newTimmaPackage/._TIMMA_floating.m
- Folder1/Timma_matlab_package/__MACOSX/newTimmaPackage/._TIMMA_floating_protect.m
- Folder1/Timma_matlab_package/__MACOSX/newTimmaPackage/._TIMMA_search.m
- Folder1/twowayfitting.R
- Folder2/
- Folder2/Aurkb-zak.cps
- Folder2/aurkb.g
- Folder2/csf1r.g
- Folder2/model.g
- Folder2/parameter.g
- Folder2/zak.g
- Folder2/__MACOSX/
- Folder2/__MACOSX/._aurkb.g
- Folder2/__MACOSX/._csf1r.g
- Folder2/__MACOSX/._model.g
- Folder2/__MACOSX/._parameter.g
- Folder2/__MACOSX/._zak.g
- Supplementary Data 16 ReadMe.docx
