# Supplementary material for: Network pharmacology modeling identifies synergistic Aurora B and ZAK interaction in triple-negative breast cancer
Source: NPJ Syst Biol Appl. 2019 Jul 8;5:20. doi: 10.1038/s41540-019-0098-z (PMC6614366; doi:10.1038/s41540-019-0098-z)
Supplement: Supplementary file 18 — Supplementary Data 16 [file 41540_2019_98_MOESM18_ESM.zip › Folder1/drug_gene.xlsx]

## Sheet: Sheet1
Gene	Drug	TIMMA	Group	Sens
TXK	Dasatinib	0.7234	1	9.05
BMX	Dasatinib	0.7234	1	9.05
CSK	Dasatinib	0.7234	1	9.05
EPHA5	Dasatinib	0.7234	1	9.05
EPHB1	Dasatinib	0.7234	1	9.05
EPHB4	Dasatinib	0.7234	1	9.05
CDKL2	SNS-032	0.61395	2	7.68			s
CDKL2	Sorafenib	0.61395	2	7.03
TEK	Foretinib	0	3	0
TEK	Doramapimod	0	3	0
ZAK	Motesanib	0.31426	4	7.75
ZAK	Vemurafenib	0.31426	4	0
ZAK	RAF265	0.31426	4	3.76
ZAK	Sorafenib	0.31426	4	7.03
ZAK	Nilotinib	0.31426	4	4.22
ERBB4	Canertinib	0.21325	5	1.93
ERBB4	Lapatinib	0.21325	5	4.34
ERBB4	Afatinib	0.21325	5	1.73
CAMKK1	Alvocidib	0.54086	6	6.77
MAK	Alvocidib	0.54086	6	6.77
VRK2	Alvocidib	0.54086	6	6.77
TNNI3K	Alvocidib	0.54086	6	6.77
CDC2L6	Alvocidib	0.54086	6	6.77
DYRK1B	Alvocidib	0.54086	6	6.77
DYRK1A	Alvocidib	0.54086	6	6.77
TYK2	Alvocidib	0.54086	6	6.77
