# Supplementary material for: Network pharmacology modeling identifies synergistic Aurora B and ZAK interaction in triple-negative breast cancer
Source: NPJ Syst Biol Appl. 2019 Jul 8;5:20. doi: 10.1038/s41540-019-0098-z (PMC6614366; doi:10.1038/s41540-019-0098-z)
Supplement: Supplementary file 18 — Supplementary Data 16 [file 41540_2019_98_MOESM18_ESM.zip › Folder1/selectcombo.R]

# --------------------------------------------------------------------------------------
# Function SELECTCOMBO()
# select one drug combination data from the plate matrix
# --------------------------------------------------------------------------------------
selectcombo<-function(x,combonr){
	if(combonr==1) (xx<-x[1:8,1:8])
	if(combonr==2) (xx<-x[1:8,9:16])
	if (combonr==3) (xx<-x[1:8,17:24])
	if (combonr==4) (xx<-x[9:16,1:8])
	if (combonr==5) (xx<-x[9:16,9:16])
	if (combonr==6) (xx<-x[9:16,17:24])
	return(xx)
}
