# Supplementary material for: Network pharmacology modeling identifies synergistic Aurora B and ZAK interaction in triple-negative breast cancer
Source: NPJ Syst Biol Appl. 2019 Jul 8;5:20. doi: 10.1038/s41540-019-0098-z (PMC6614366; doi:10.1038/s41540-019-0098-z)
Supplement: Supplementary file 18 — Supplementary Data 16 [file 41540_2019_98_MOESM18_ESM.zip › Folder2/aurkb.g]

//all AURKB related reactions of the model

reaction{

*AURKB@Cell--[k_atm]--> ATM@Cell;
*AURKB@Cell--[k_prkaca/2]--> PRKACA@Cell;
*AURKB@Cell + TP53@Cell --[kd_tp53/150]-->;
AURKB@Cell--[kd_aurkb]-->;


}
