# Supplementary material for: Network pharmacology modeling identifies synergistic Aurora B and ZAK interaction in triple-negative breast cancer
Source: NPJ Syst Biol Appl. 2019 Jul 8;5:20. doi: 10.1038/s41540-019-0098-z (PMC6614366; doi:10.1038/s41540-019-0098-z)
Supplement: Supplementary file 18 — Supplementary Data 16 [file 41540_2019_98_MOESM18_ESM.zip › Folder2/csf1r.g]

//all CSF1R related reactions of the model

reaction{

*CSF1R@Cell--[k_src]--> SRC@Cell;
CSF1R@Cell --[kd_csf1r]-->;

}
