# Supplementary material for: Network pharmacology modeling identifies synergistic Aurora B and ZAK interaction in triple-negative breast cancer
Source: NPJ Syst Biol Appl. 2019 Jul 8;5:20. doi: 10.1038/s41540-019-0098-z (PMC6614366; doi:10.1038/s41540-019-0098-z)
Supplement: Supplementary file 18 — Supplementary Data 16 [file 41540_2019_98_MOESM18_ESM.zip › Folder2/model.g]

// simulation time parameters. Unit time is assumed to be a minute
time 1000;
readout_interval 10;
stop_time 2*3600;

compartment type Cell;

compartment instance Cell[1];

population{
numCells= 1;
CellID@Cell = 1;
pGrowth@Cell= 100;
}

//all common reactions of the model

reaction{
--[k_pkn1]--> PKN1@Cell;
*PKN1@Cell--[k_zak]--> ZAK@Cell;
*PKN1@Cell--[k_map2k3]--> MAP2K3@Cell;
PKN1@Cell --[kd_pkn1]-->;

*MAP2K3@Cell--[k_mapk14]--> MAPK14@Cell;
*MAP2K3@Cell--[k_map2k4]--> MAP2K4@Cell;
MAP2K3@Cell --[kd_map2k3]-->;

*MAPK14@Cell--[k_tp53]--> TP53@Cell;
*MAPK14@Cell--[k_atm]--> ATM@Cell;
MAPK14@Cell --[kd_mapk14]-->;

*MAP2K4@Cell--[k_mapk14]--> MAPK14@Cell;
*MAP2K4@Cell--[k_mapk13]--> MAPK13@Cell;
MAP2K4@Cell--[kd_map2k4]-->;

*MAPK13@Cell--[k_prkaca*2]--> PRKACA@Cell;
MAPK13@Cell --[kd_mapk13]-->;

*PRKACA@Cell--[k_src]--> SRC@Cell;
PRKACA@Cell --[kd_prkaca]-->;

*SRC@Cell--[k_tp53]--> TP53@Cell;
SRC@Cell --[kd_src]-->;

--[k_bad]--> BAD@Cell;
*BAD@Cell --[k_tp53]--> TP53@Cell;
BAD@Cell --[kd_bad]--> ;


*TP53@Cell--[k_pten*10]--> PTEN@Cell;
*PTEN@Cell + SHC1@Cell--[kd_shc1]-->;
*PTEN@Cell + PIK3R1@Cell--[kd_pik3r1]-->;
PTEN@Cell --[kd_pten]-->;

TP53@Cell--[kd_tp53]--> ;

--[k_parp1]--> PARP1@Cell;
*PARP1@Cell--[k_aurkb]--> AURKB@Cell;
*PARP1@Cell--[k_atm]--> ATM@Cell;
*PARP1@Cell--[k_tp53]--> TP53@Cell;
*PARP1@Cell--[k_brca1]--> BRCA1@Cell;
PARP1@Cell --[kd_parp1]-->;

*ATM@Cell--[k_tp53]--> TP53@Cell;
*ATM@Cell--[k_brca1]--> BRCA1@Cell;
ATM@Cell--[kd_atm]--> ;

*BRCA1@Cell--[k_tp53]--> TP53@Cell;
BRCA1@Cell --[kd_brca1]-->;

// cell growth which increases exponentially in absence of TP53
// Hill function represents the effect of TP53 levels on growth
*TP53@Cell(invhill:65,7) + *pGrowth@Cell --[math.log(2)/1000]--> pGrowth@Cell;

//Cell division, assuming division occurs upon reaching a threshold of exponentially growing variable pGrowth
split:pGrowth@Cell(step:200,0,1) + split:TP53@Cell + take:CellID@Cell 
+ split:ZAK@Cell + split:AURKB@Cell + split:YWHAZ@Cell + split:PKN1@Cell 
+ split:TGFBR1@Cell + split:MAP2K4@Cell + split:MAPK14@Cell + split:BAD@Cell 
+ split:TP53@Cell + split:PARP1@Cell + split:ATM@Cell + split:BRCA1@Cell 
+ split:PTEN@Cell + split:PRKACA@Cell + split:SHC1@Cell + split:PIK3R1@Cell 
+ split:MAPK13@Cell + split:CSF1R@Cell + split:SRC@Cell 
--[1]--> 3:CellID@Cell + @Cell + :pGrowth@Cell + 2:TP53@Cell + 3:CellID@Cell 
+ :CellID@Cell + 4:ZAK@Cell + 5:AURKB@Cell + 6:YWHAZ@Cell + 7:PKN1@Cell 
+ 8:TGFBR1@Cell + 9:MAP2K4@Cell + 10:MAPK14@Cell + 11:BAD@Cell 
+ 12:TP53@Cell + 13:PARP1@Cell + 14:ATM@Cell + 15:BRCA1@Cell 
+ 16:PTEN@Cell + 17:PRKACA@Cell + 18:SHC1@Cell + 19:PIK3R1@Cell 
+ 20:MAPK13@Cell + 21:CSF1R@Cell + 22:SRC@Cell + numCells;

}
