# Supplementary material for: Network pharmacology modeling identifies synergistic Aurora B and ZAK interaction in triple-negative breast cancer
Source: NPJ Syst Biol Appl. 2019 Jul 8;5:20. doi: 10.1038/s41540-019-0098-z (PMC6614366; doi:10.1038/s41540-019-0098-z)
Supplement: Supplementary file 18 — Supplementary Data 16 [file 41540_2019_98_MOESM18_ESM.zip › Folder2/parameter.g]

parameter{

// for tuning the levels of expression of ZAK, AURKB and CSF1R, respectively
Z_fac= 1;
A_fac= 1;
C_fac= 1;

k_pkn1= 0.5; // Gene_expression_estimate= 111.0299975
kd_pkn1= 0.01*k_pkn1;

k_zak = Z_fac*0.1; // Gene_expression_estimate= 13.93508002
kd_zak= 5*k_zak;

k_map2k3= 0.2; // Gene_expression_estimate= 46.29588143
kd_map2k3= 3*k_map2k3;

k_map2k4= 0.2; // Gene_expression_estimate= 16.02271834
kd_map2k4= 3*k_map2k4;

k_mapk14= 2.0; // Gene_expression_estimate= 54.48151132
kd_mapk14= 2.5*k_mapk14;

k_mapk13= 2.0; // Gene_expression_estimate= 33.81276987
kd_mapk13= 0.7*k_mapk13;

k_pik3r1= 2.0; // Gene_expression_estimate= 3.43408155
kd_pik3r1= 5.0*k_pik3r1;

k_csf1r= C_fac*2.0; // Gene_expression_estimate= 1.549157284
kd_csf1r= 15.0*k_csf1r;

k_src= 0.2; // Gene_expression_estimate= 11.4120725
kd_src= 5.0*k_src;

k_shc1= 2.0; // Gene_expression_estimate= 58.78296577
kd_shc1= 0.03*k_shc1;

k_prkaca= 2.0; // Gene_expression_estimate= 34.01009832
kd_prkaca= 3.0*k_prkaca;

k_pten= 0.2; // Gene_expression_estimate= 12.81147768
kd_pten= 25.0*k_pten;

k_bad= 5.0; // Gene_expression_estimate=47.22314478
kd_bad= 0.008*k_bad;

k_tp53= 0.5; // Gene_expression_estimate=43.54514933
kd_tp53= 2.0;

k_parp1= 0.5; // Gene_expression_estimate= 86.63874885
kd_parp1= 0.01*k_parp1;

k_aurkb = A_fac*3; // Gene_expression_estimate= 68.51008121
kd_aurkb= 1.5*k_aurkb;

k_atm= 0.1; // Gene_expression_estimate= 7.291487666
kd_atm= 30*k_atm;

k_brca1= 2.0; // Gene_expression_estimate= 10.77334101
kd_brca1= 10*k_brca1;

k_ywhaz= 0.9; // Gene_expression_estimate= 283.8461098
kd_ywhaz= 0.08*k_ywhaz;

k_tgfbr1= 0.5; // Gene_expression_estimate=24.63210034
kd_tgfbr1= 0.9*k_tgfbr1;
}
