# Supplementary material for: Network pharmacology modeling identifies synergistic Aurora B and ZAK interaction in triple-negative breast cancer
Source: NPJ Syst Biol Appl. 2019 Jul 8;5:20. doi: 10.1038/s41540-019-0098-z (PMC6614366; doi:10.1038/s41540-019-0098-z)
Supplement: Supplementary file 18 — Supplementary Data 16 [file 41540_2019_98_MOESM18_ESM.zip › Folder2/zak.g]

//all ZAK related reactions of the model

reaction{

*ZAK@Cell--[k_ywhaz]--> YWHAZ@Cell;
*ZAK@Cell--[k_map2k3]--> MAP2K3@Cell;
*ZAK@Cell--[k_map2k4]--> MAP2K4@Cell;
*ZAK@Cell--[k_tgfbr1]--> TGFBR1@Cell;
ZAK@Cell --[kd_zak]-->;

*YWHAZ@Cell + BAD@Cell --[kd_bad/75]-->;
*YWHAZ@Cell --[k_pik3r1]--> PIK3R1@Cell;
YWHAZ@Cell --[kd_ywhaz]-->;

*PIK3R1@Cell --[k_csf1r]--> CSF1R@Cell;
*PIK3R1@Cell --[k_tgfbr1]--> TGFBR1@Cell;
PIK3R1@Cell --[kd_pik3r1]-->;

*TGFBR1@Cell --[k_mapk14]--> MAPK14@Cell;
*TGFBR1@Cell --[k_shc1]--> SHC1@Cell;
TGFBR1@Cell --[kd_tgfbr1]-->;

*SHC1@Cell --[k_mapk14]--> MAPK14@Cell;
*SHC1@Cell --[k_pik3r1]--> PIK3R1@Cell;
*SHC1@Cell --[k_csf1r]--> CSF1R@Cell;
SHC1@Cell --[kd_shc1]-->;

}
